# Supplementary material for: Upconverting Nanoparticles as a New Bio-Imaging Strategy—Investigating Intracellular Trafficking of Endogenous Processes in Neural Tissue
Source: Int J Mol Sci. 2023 Jan 6;24(2):1122. doi: 10.3390/ijms24021122 (PMC9866400; doi:10.3390/ijms24021122)
Supplement: Supplementary file 1 [file ijms-24-01122-s001.zip]

Archive with 1 entries (1 files):
- ijms-2125130-supplementary.pdf
